# Supplementary material for: Improving Internal Medicine Resident Comfort With Shoulder and Knee Joint Injections Using an Injection Workshop
Source: MedEdPORTAL. 2020 Sep 28;16:10979. doi: 10.15766/mep_2374-8265.10979 (PMC7521064; doi:10.15766/mep_2374-8265.10979)
Supplement: Supplementary file 1 — Teaching Flow Plan.docxJoint Injections.pptxJoint Injection Handout.docxPreworkshop Questionnaire.docxPostworkshop Questionnaire.docxFour-Month Follow-Up Questionnaire.docx [file mep_2374-8265.10979-s001.zip]

Archive with 7 entries (7 files):
- A. Teaching Flow Plan.docx
- B. Joint Injections.pptx
- C. Joint Injection Handout.docx
- D. Preworkshop Questionnaire.docx
- E. Postworkshop Questionnaire.docx
- F. Four-Month Follow-Up Questionnaire.docx
- _Educational_Summary_Report_10979.pdf
